# Supplementary material for: Insights into the Neutralization and DNA Binding of Toxin–Antitoxin System ParESO-CopASO by Structure-Function Studies
Source: Microorganisms. 2021 Dec 3;9(12):2506. doi: 10.3390/microorganisms9122506 (PMC8706911; doi:10.3390/microorganisms9122506)
Supplement: Supplementary file 1 [file microorganisms-09-02506-s001.zip]

Archive with 1 entries (1 files):
- microorganisms-1382325-supplementary.pdf
